# Supplementary material for: AddictedChem: A Data-Driven Integrated Platform for New Psychoactive Substance Identification
Source: Molecules. 2022 Jun 19;27(12):3931. doi: 10.3390/molecules27123931 (PMC9227411; doi:10.3390/molecules27123931)
Supplement: Supplementary file 1 [file molecules-27-03931-s001.zip]

Archive with 1 entries (1 files):
- molecules-1625338-supplementary.pdf
